# Supplementary material for: Photobiomodulation in Age-Related Macular Degeneration: A Mitochondrial Bioenergetic Framework and Translational Perspective
Source: Life (Basel). 2026 Jun 30;16(7):1098. doi: 10.3390/life16071098 (PMC13412990; doi:10.3390/life16071098)
Supplement: Supplementary file 1 [file life-16-01098-s001.zip]

Archive with 1 entries (1 files):
- life-4339759-supplementary.pdf
